# Supplementary material for: A Transgenic Model Reveals the Role of Klotho in Pancreatic Cancer Development and Paves the Way for New Klotho-Based Therapy
Source: Cancers (Basel). 2021 Dec 15;13(24):6297. doi: 10.3390/cancers13246297 (PMC8699737; doi:10.3390/cancers13246297)
Supplement: Supplementary file 1 [file cancers-13-06297-s001.zip]

Archive with 1 entries (1 files):
- cancers-1485297-supplementary.pdf
